# Supplementary material for: Quality of Reporting in Preclinical Urethral Tissue Engineering Studies: A Systematic Review to Assess Adherence to the ARRIVE Guidelines
Source: Animals (Basel). 2021 Aug 21;11(8):2456. doi: 10.3390/ani11082456 (PMC8388767; doi:10.3390/ani11082456)
Supplement: Supplementary file 1 [file animals-11-02456-s001.zip]

Archive with 3 entries (3 files):
- File S1.xlsx
- Table S1.pdf
- Table S2.pdf
